# Supplementary material for: Comparative Genome Analysis of a Pathogenic Erysipelothrix rhusiopathiae Isolate WH13013 from Pig Reveals Potential Genes Involve in Bacterial Adaptions and Pathogenesis
Source: Vet Sci. 2020 Jun 4;7(2):74. doi: 10.3390/vetsci7020074 (PMC7356198; doi:10.3390/vetsci7020074)
Supplement: Supplementary file 1 [file vetsci-07-00074-s001.zip]

Archive with 1 entries (1 files):
- vetsci-788473-supplementary.xlsx
