# Supplementary material for: Comparative Genome Analysis of a Pathogenic Erysipelothrix rhusiopathiae Isolate WH13013 from Pig Reveals Potential Genes Involve in Bacterial Adaptions and Pathogenesis
Source: Vet Sci. 2020 Jun 4;7(2):74. doi: 10.3390/vetsci7020074 (PMC7356198; doi:10.3390/vetsci7020074)
Supplement: Supplementary file 1 [file vetsci-07-00074-s001.zip › vetsci-788473-supplementary.xlsx]

## Sheet: VFDB_tmp_list
Table S1 Predicted functions of the virulence factors coding genes (VFGs)
>VFG001301	(gb|NP_644943) (cap8E) capsular polysaccharide synthesis enzyme Cap8E [Capsule (VF0003)] [Staphylococcus aureus subsp. aureus MW2]
>VFG001302	(gb|NP_644944) (cap8F) capsular polysaccharide synthesis enzyme Cap8F [Capsule (VF0003)] [Staphylococcus aureus subsp. aureus MW2]
>VFG001373	(gb|NP_344890) (cps4I) UDP-N-acetylglucosamine-2-epimerase [Capsule (VF0144)] [Streptococcus pneumoniae TIGR4]
>VFG001867	(gb|YP_096960) (sodB) superoxide dismutase [SodB (VF0169)] [Legionella pneumophila subsp. pneumophila str. Philadelphia 1]
>VFG002190	(gb|NP_816141) (cpsA) undecaprenyl diphosphate synthase [Capsule (VF0361)] [Enterococcus faecalis V583]
>VFG005356	(gi:116516442) (plr/gapA) glyceraldehyde-3-phosphate dehydrogenase, type I [Streptococcal plasmin receptor/GAPDH (CVF123)] [Streptococcus pneumoniae D39]
>VFG005579	(gi:116516768) (eno) phosphopyruvate hydratase [Streptococcal enolase (CVF153)] [Streptococcus pneumoniae D39]
>VFG006720	(gi:116873066) (lap) aldehyde-alcohol dehydrogenase protein [Listeria adhesion protein (CVF228)] [Listeria welshimeri serovar 6b str. SLCC5334]
>VFG006818	(gi:16803785) (virR) hypothetical protein [VirR/VirS (CVF252)] [Listeria monocytogenes EGD-e]
>VFG007245	(gi:15600997) (vctD) iron(III) ABC transporter, permease protein [Periplasmic binding protein-dependent ABC transport systems (CVF276)] [Vibrio cholerae O1 biovar El Tor str. N16961]
>VFG007642	(gi:37678545) (wcaJ) putative UDP-galactose phosphate transferase [Capsular polysaccharide (CVF282)] [Vibrio vulnificus YJ016]
>VFG012096	(gi:118444628) (groEL) chaperonin GroEL [GroEL (CVF403)] [Clostridium novyi NT]
>VFG012103	(gi:125975373) (groEL) chaperonin GroEL [GroEL (CVF403)] [Clostridium thermocellum ATCC 27405]
>VFG012576	(gi:26247467) (sitB) SitB protein [Iron/managanease transport (CVF459)] [Escherichia coli CFT073]
>VFG013515	(gi:148826007) (mrsA/glmM) predicted phosphomannomutase [Exopolysaccharide (CVF495)] [Haemophilus influenzae PittEE]
>VFG015903	(gi:71735587) (argK) phaseolotoxin-insensitive ornithine carbamoyltransferase [Phytotoxin phaseolotoxin (CVF546)] [Pseudomonas syringae pv. phaseolicola 1448A]
>VFG016387	(gi:42784426) (galE) UDP-glucose 4-epimerase [Polysaccharide capsule (CVF567)] [Bacillus cereus ATCC 10987]
>VFG016400	(gi:42784439) (BCE_5394) aminotransferase family protein [Polysaccharide capsule (CVF567)] [Bacillus cereus ATCC 10987]
>VFG016401	(gi:42784440) (BCE_5395) caspsular polysaccharide biosynthesis protein [Polysaccharide capsule (CVF567)] [Bacillus cereus ATCC 10987]
>VFG016491	(gi:26553484) (tuf) elongation factor Tu [EF-Tu (CVF587)] [Mycoplasma penetrans HF-2]
>VFG016502	(gi:47459418) (pdhB) pyruvate dehydrogenase E1 component beta subunit [PDH-B (CVF588)] [Mycoplasma mobile 163K]
>VFG016505	(gi:15829234) (pdhB) PYRUVATE DEHYDROGENASE E1 COMPONENT, BETA SUBUNIT [PDH-B (CVF588)] [Mycoplasma pulmonis UAB CTIP]
>VFG018662	(gi:157151177) (eno) enolase [Streptococcal enolase (CVF153)] [Streptococcus gordonii str. Challis substr. CH1]
>VFG019157	(gi:153940999) (CLI_2965) transporter, HlyC/CorC family [Hemolysin (CVF417)] [Clostridium botulinum F str. Langeland]
>VFG021056	(gi:205354641) (mgtB) Magnesium transport ATPase, P-type 2 [Mg2+ transport (CVF005)] [Salmonella enterica subsp. enterica serovar Gallinarum str. 287/91]
>VFG026971	(gi:494697073) (sigA/rpoV) RNA polymerase sigma factor [Sigma A (CVF325)] [Mycobacterium tuberculosis CAS/NITR204]
>VFG027322	(gi:433647464) (relA) (p)ppGpp synthetase, RelA/SpoT family [(p)ppGpp synthesis and hydrolysis (CVF335)] [Mycobacterium smegmatis JS623]
>VFG030696	(gi:387874659) (sugC) ABC transporter, ATP-binding protein SugC [Trehalose-recycling ABC transporter (CVF651)] [Mycobacterium intracellulare str. MOTT36Y]
>VFG030724	(gi:433649467) (sugC) carbohydrate ABC transporter ATP-binding protein, CUT1 family [Trehalose-recycling ABC transporter (CVF651)] [Mycobacterium smegmatis JS623]
>VFG032188	(gi:525721404) (lplA1) lipoate-protein ligase A [Lipoate protein ligase A1 (CVF238)] [Listeria monocytogenes J1816]
>VFG032679	(gi:347547558) (agrA) putative 2-components response regulator protein [AgrA/AgrC (CVF254)] [Listeria ivanovii subsp. ivanovii PAM 55]
>VFG035924	(gi:387610457) (aatC) ABC transporter ATP-binding protein AatC [ABC transporter for dispersin (CVF737)] [Escherichia coli O78:H11:K80 str. H10407]
>VFG037994	(gi:387125713) (ABTJ_03752) UDP-N-acetylglucosamine 2-epimerase [Capsule (CVF775)] [Acinetobacter baumannii MDR-TJ]
>VFG041304	(gb|YP_095978) (lirB) Dot/Icm type IV secretion system effector LirB [Dot/Icm (SS047)] [Legionella pneumophila subsp. pneumophila str. Philadelphia 1]
>VFG043444	(gi:29603462) (rspA) rhusiopathiae surface protein A [Fibronectin-binding protein (AI161)] [Erysipelothrix rhusiopathiae str. Fujisawa]
>VFG043445	(gi:29603463) (rspB) rhusiopathiae surface protein B [Fibronectin-binding protein (AI162)] [Erysipelothrix rhusiopathiae str. Fujisawa]
>VFG043456	(gi:22537734) (scpB) segregation and condensation protein B [Fibronectin-binding protein (AI186)] [Streptococcus agalactiae 2603V/R]
>VFG043573	(gi:15605121) (CT396) molecular chaperone DnaK [MOMP (AI392)] [Chlamydia trachomatis D/UW-3/CX]
>VFG043634	(gi:27366547) (tadA) type II/IV secretion system ATP hydrolase TadA/VirB11/CpaF [Flp pili (AI114)] [Vibrio vulnificus CMCP6]
>VFG045346	(gb|NP_933683) (IlpA) immunogenic lipoprotein A [IlpA (VF0513)] [Vibrio vulnificus YJ016]
>VFG045470	(gb|AAM75247) (cylR2) cytolysin regulator R2 [Cytolysin (VF0356)] [Enterococcus faecalis str. MMH594]
>VFG045686	(gi:397700673) (EFD32_2102) di-trans,poly-cis-decaprenylcistransferase [Capsule (CVF618)] [Enterococcus faecalis D32]
>VFG047258	(FN3523_0439) N-acetylglucosamine-1-phosphate uridyltransferase/glucosamine-1-phosphate N-acetyltransferase [LPS (CVF834)] [Francisella cf. tularensis subsp. novicida 3523]
>VFG047304	(wbtP) galactosyl transferase [LPS (CVF834)] [Francisella novicida U112]
>VFG048851	(gnd) 6-phosphogluconate dehydrogenase [Capsule (CVF854)] [Klebsiella pneumoniae subsp. pneumoniae MGH 78578]
>VFG048953	(Kvar_1562) 6-phosphogluconate dehydrogenase [Capsule (CVF854)] [Klebsiella variicola At-22]
>VFG049195	(clpB) protein disaggregation chaperone [T6SS-II (CVF861)] [Klebsiella pneumoniae subsp. pneumoniae MGH 78578]
